# Supplementary material for: The frequency of spontaneous triploidy in farmed Atlantic salmon produced in Norway during the period 2007–2014
Source: BMC Genet. 2015 Apr 11;16:37. doi: 10.1186/s12863-015-0193-0 (PMC4396060; doi:10.1186/s12863-015-0193-0)
Supplement: Additional file 1: — List of microsatellite markers displaying two or three alleles for all 91 spontaneous triploid salmon observed in the main study. Example of microsatellite genotype profile for a normal diploid and a spontaneous triploid salmon as detected on an ABI3700XL sequencing machine using the genotyping software Genemapper. Numbers of diploid and spontaneous triploid salmon sampled per cage and among the escapees for all cases upon which the present study is based. [file 12863_2015_193_MOESM1_ESM.xlsx]

## Sheet: Raw data
Below are the raw data showing the numbers and frequency of diploid and triploid salmon observed per cage for the different data sets upon which the study is based.
Episode number connects thatd ata to the figures in the paper (Fig. 1 and Fig. 2)
RF = the recaptured farmed escapees.
Episode		Sjona 2007		Called 1-2007		Helgeland i Nordland
Number of farms		6		Number of cages		9
ID	Episode	Prøve	Diplo	Triplo	Total	%	Line
1-071A	1-2007	A	47	1	48	0.0208333	Salmo
1-072A	1-2007	B	50	0	50	0	Mowi
1-072B	1-2007	C	53	0	53	0	Unknown
1-073A	1-2007	D	50	0	50	0	Unknown
1-073B	1-2007	E	50	0	50	0	Mowi
1-074A	1-2007	F	50	0	50	0	Unknown
1-071B	1-2007	G	45	5	50	0.1	Salmo
1-075A	1-2007	H	47	3	50	0.06	Salmo
1-076A	1-2007	I	59	0	59	0	Unknown
1-07RF	1-2007	RF	48	2	50	0.04	RF
Episode	Hordaland 07/08			Called 1-2008		Austevoll, Hordaland
Number of farms		7		Number of cages		8
ID	Episode	Prøve	Diplo	Triplo	Total	%	Line
2-071A	2-2007	A	50	0	50	0	Unknown
2-072A	2-2007	B	45	0	45	0	Unknown
2-072B	2-2007	C	47	0	47	0	Unknown
2-073A	2-2007	D	46	1	47	0.0212766	Unknown
2-074A	2-2007	E	94	0	94	0	Unknown
2-075A	2-2007	F	47	0	47	0	Unknown
2-076A	2-2007	G	47	0	47	0	Unknown
2-077A	2-2007	H	47	0	47	0	Unknown
2-07RF	2-2007	RF	46	1	47	0.0212766	RF
Episode		1-2009				Kåfjorden, Nord Troms
Number of farms		5		Number of cages		7
ID	Episode	Prøvr	Diplo	Triplo	Total	%	Line
1-091A	1-2009	Arc1	47	0	47	0	Aqua
1-091B	1-2009	Arc2	47	0	47	0	Aqua
1-092A	1-2009	J	47	0	47	0	Aqua
1-093A	1-2009	HA	46	1	47	0.0212766	Aqua
1-094A	1-2009	LE	47	0	47	0	Aqua
1-095A	1-2009	Arn1	47	0	47	0	Aqua
1-095B	1-2009	Arn2	47	0	47	0	Aqua
1-09RF	1-2009	RF	47	0	47	0	RF
Episode		3-2009				Voldafjorden, Møre og Romsdal
Number of farms		1		Number of cages		1
ID	Episode		Diplo	Triplo	Total	%	Line
3-091A	3-2009	3A	49	1	50	0.02	Unknown
3-09RF	3-2009	RF	26	0	26	0	RF
Episode		2-2010				Hammerfest, Finnmark
Number of farms		2		Number of cages		4
ID	Episode		Diplo	Triplo	Total	%	Line
2-101A	2-2010	1A	47	0	47	0	Aqua
2-101B	2-2010	1B	46	1	47	0.0212766	Salmo
2-102A	2-2010	2A	47	0	47	0	Aqua
2-102B	2-2010	2B	47	0	47	0	Aqua
2-10RF	2-2010	RF	49	0	49	0	RF
Episode		2-2011				Trondheimsfjorden, Sør Trøndelag
Number of farms		8		Number of cages		12
ID	Episode	Prøve	Diplo	Triplo	Total	%	Line
2-111B	2-2011	1AB	45	0	45	0	Aqua
2-112A	2-2011	2A	47	0	47	0	Aqua
2-113A	2-2011	3A	46	1	47	0.0212766	Unknown
2-114A	2-2011	4A	47	0	47	0	Aqua
2-114B	2-2011	4B	47	0	47	0	Unknown
2-114C	2-2011	4C	46	1	47	0.0212766	Aqua
2-114D	2-2011	4D	47	0	47	0	Aqua
2-115A	2-2011	5A	47	0	47	0	Unknown
2-115B	2-2011	5B	40	1	41	0.0243902	Aqua
2-116A	2-2011	6A	47	0	47	0	Aqua
2-117A	2-2011	7A	45	2	47	0.0425532	Aqua
2-118A	2-2011	Ref	60	2	62	0.0322581	Unknown
2-11RF	2-2011	RF	342	1	343	0.00291545	RF
Episode		1-2012				Varangerfjord, Finnmark
Number of farms		1		Number of cages		3
ID	Episode		Diplo	Triplo	Total	%	Line
1-121A	1-2012	1 A	46	1	47	0.0212766	Aqua
1-121B	1-2012	1 B	46	0	46	0	Aqua
1-121C	1-2012	1 C	47	0	47	0	Aqua
1-12RF	1-2012	RF	36	0	36	0	RF
Episode		2-2012				Åkrafjorden, Kvinnherad i Hordaland
Number of farms		1		Number of cages		2
ID	Episode	Baseline prøve	Diplo	Triplo	Total	%	Line
2-121A	2-2012	1A	46	1	47	0.0212766	Aqua
2-121B	2-2012	1B	44	3	47	0.0638298	Aqua
2-12RF	2-2012		16	0	16	0	RF
Episode		3-2012			Hardangerfjorden, Norhjemsund, Hordaland
Number of farms		6		Number of cages		13
ID	Episode	Prøve	Diplo	Triplo	Total	%	Line
3-121A	3-2012	1A	47	0	47	0	Mowi
3-121B	3-2012	1B	47	0	47	0	Mowi
3-121C	3-2012	1C	47	0	47	0	Mowi
3-122A	3-2012	2A	47	0	47	0	Salmo
3-123A	3-2012	3A	44	3	47	0.0638298	Mowi
3-123B	3-2012	3B	39	8	47	0.170213	Mowi
3-123C	3-2012	3C	47	0	47	0	Mowi
3-123D	3-2012	3D	47	0	47	0	Mowi
3-124AB	3-2012	4AB	50	0	50	0	Salmo
3-125A	3-2012	5A	47	0	47	0	Salmo
3-125B	3-2012	5B	47	0	47	0	Salmo
3-126A	3-2012	6A	47	0	47	0	Salmo
3-126B	3-2012	6B	46	1	47	0.0212766	Salmo
3-12RF	3-2012		58	1	59	0.0169492	RF
Episode		1-2013			Frøya, Sør-Trøndelag
Number of farms		6		Number of cages		7
ID	Episode	Prøve	Diplo	Triplo	Total	%	Line
1-131A	1-2013	1A	81	5	86	0.0581395	Aqua
1-132A	1-2013	2A	46	1	47	0.0212766	Aqua
1-132B	1-2013	2B	47	0	47	0	Aqua
1-133A	1-2013	3A	42	5	47	0.106383	Unknown
1-134A	1-2013	4A	34	13	47	0.276596	Aqua
1-135A	1-2013	5A	47	0	47	0	Aqua
1-136A	1-2013	6A	43	4	47	0.0851064	Aqua
1-13RF	1-2013	RF	18	1	19	0.0526316	RF
Episode		2-2013		Kåfjord, Troms
Number of farms		2		Number of cages		3
ID	Episode	Prøve	Diplo	Triplo	Total	%	Line
2-131A	2-2013	1A	47	0	47	0	Unknown
2-132A	2-2013	2A	44	3	47	0.0638298	Unknown
2-132B	2-2013	2B	45	2	47	0.0425532	Unknown
2-13RF	2-2013	RF	51	0	51	0	RF
Episode		3-2013&1-2014		Called 1-2014		Ryfylket
Number of farms		10		Number of cages		17
ID	Episode	Prøve	Diplo	Triplo	Total	%	Line
3-131A	3-2013	1-141A	47	0	47	0	Mowi
3-131B	3-2013	1-141B	46	0	46	0	Mowi
3-132A	3-2013	1-142A	46	1	47	0.0212766	Mowi
3-132B	3-2013	1-142B	47	0	47	0	Aqua
3-132C	3-2013	1-142C	47	0	47	0	Mowi
3-132D	3-2013	1-142D	46	0	46	0	Mowi
3-133A	3-2013	1-143A	39	7	46	0.152174	Mowi
3-134A	3-2013	1-144A	47	0	47	0	Mowi
3-135A	3-2013	1-145A	47	0	47	0	Salmo
3-136A	3-2013	1-146A	45	0	45	0	Aqua
3-137A	3-2013	1-147A	47	0	47	0	Salmo
3-138A	3-2013	1-148A	46	0	46	0	Aqua
3-138B	3-2013	1-148B	46	0	46	0	Salmo
3-139A	3-2013	1-149A	45	2	47	0.0425532	Aqua
3-139B	3-2013	1-149B	47	0	47	0	Aqua
3-139C	3-2013	1-149C	45	2	47	0.0425532	Aqua
3-1310A	3-2013	131A	47	0	47	0	Mowi
3-13RF	3-2013	3-13RF	225	3	228	0.0131579	RF
	Farms	55
	Cages	86
Genetic line	Dip	Trip	All	%
Aqua	1635	37	1672	0.0221292
Mowi	783	19	802	0.0236908
Salmo	609	11	620	0.0177419
Unknown	1062	15	1077	0.0139276
Farms	4089	82	4171	0.0196596
RF	962	9	971	0.0092688
Farms+RF	5051	91	5142	0.0176974
Escaped Salmon
RF	River	Sea	Total
Triploid	4	5	9
Total	380	591	971
%	0.0105263	0.00846024	0.0092688

## Sheet: Diploid and Tripoid genotyping
Screenshot from ABI machine showing a normal diploid salmon genotyped for microsatelltie markers.
Screenshot from ABI machine showing a triploid salmon genotyped for microsatelltie markers.

## Sheet: Triploid genotypes
Markers showing three alleles for the 91 spontaneous triploid salmon observed in the data set.
Individ number	SSsp2201	SSsp2210	SSspG7	Ssa202	SsaD144	SsaD157	Sp1605	Sp2216	Ssa14	Ssa171	Ssa289	MHC1	MHC2	SSsp3016	SsOsl85	Ssa197	SsaD486	SsaF43
1-2007
1121_573_Sjona-A28			x	x		x	x	x						x				x
1121_576_Sjona-G27		x	x			x					x					x
1121_576_Sjona-G38		x		x			x
1121_577_G44		x					x									x		x
1121_577_G48		x	x			x		x								x
1121_577_G50				x		x	x	x			x							x
1121_577_H29				x		x					x
1121_577_H33		x	x		x	x	x				x							x
1121_577_H46							x	x			x
1121_578_RF14		x	x	x		x	x	x								x
1121_578_RF21	x			x	x		x	x			x					x
1-2008
1163_611_D11				x	x	x	x	x			x					x
1163_614_RF17			x				x	x			x			x		x
1-2009
HA-43			x					x						x		x		x
3-2009
1626_816_3A48		x		x		x	x							x		x
2-2010
1938_936_2-101B22			x					x			x		x	x		x
2-2011
2170_1080_2-11RF5		x	x			x		x				x
2170_1116_2-113A-43						x		x		x	x			x				x
2170_1117_2-114C-3			x			x	x
2170_1119_2-115B-20		x				x	x						x	x		x		x
2170_1121_2-117A-20			x	x		x							x		x
2170_1121_2-117A-8		x												x	x
2170_1126_Ref1-11		x	x		x			x			x	x			x	x
2170_1126_Ref1-36	x					x	x			x		x			x
1-2012
2339_1215_1-121A-30						x		x				x				x
2-2012
2496_1313_2-121A-22	x			x		x		x		x		x	x
2496_1314_2-121B-18				x		x		x			x				x	x
2496_1314_2-121B-32	x		x										x		x			x
2496_1314_2-121B-37		x	x			x	x	x			x					x
3-2012
2510_1329_3-123A-21				x		x					x					x		x
2510_1329_3-123A-33	x		x		x		x	x
2510_1329_3-123A-41	x		x	x	x	x		x		x					x
2510_1329_3-123B-15				x		x		x		x					x	x		x
2510_1329_3-123B-2			x			x	x	x								x
2510_1329_3-123B-31								x				x
2510_1329_3-123B-34		x	x			x	x								x
2510_1329_3-123B-40				x	x	x	x	x										x
2510_1329_3-123B-47		x			x	x		x			x	x				x
2510_1329_3-123B-5	x	x	x							x		x
2510_1329_3-123B-7	x	x	x	x	x			x		x		x		x
2510_1333_3-126B-11		x	x			x	x	x				x			x
2510_1334_3-12RF13						x	x	x				x			x	x
1-2013
2616_1439_1-131A-23		x						x			x			x	x
2616_1439_1-131A-36		x	x											x
2616_1439_1-131A-45			x	x				x								x		x
2616_1439_1-131A-46		x				x								x		x
2616_1439_1-131A-78								x							x	x		x
2616_1439_1-132A-1				x						x		x			x
2616_1439_1-133A-21						x	x							x
2616_1439_1-133A-28						x	x	x		x		x				x
2616_1439_1-133A-32					x			x								x
2616_1439_1-133A-38		x	x		x		x	x			x	x	x			x
2616_1439_1-133A-7	x							x				x		x
2616_1439_1-13RF47		x	x	x	x	x		x					x
2616_1440_1-134A-14	x	x	x					x		x		x	x		x
2616_1440_1-134A-17		x	x	x	x					x		x			x			x
2616_1440_1-134A-18		x	x		x		x	x							x	x
2616_1440_1-134A-24		x	x					x								x
2616_1440_1-134A-28	x			x		x	x	x		x		x			x	x
2616_1440_1-134A-31		x	x		x		x						x			x
2616_1440_1-134A-32		x					x	x			x	x	x		x	x
2616_1440_1-134A-35		x					x	x					x
2616_1440_1-134A-39	x		x		x	x		x		x		x			x	x
2616_1440_1-134A-43		x			x	x		x				x	x		x	x		x
2616_1440_1-134A-44	x	x	x			x		x				x		x		x		x
2616_1440_1-134A-47						x				x		x
2616_1440_1-134A-4	x			x	x							x	x		x
2616_1440_1-136A-19		x		x	x						x		x		x	x
2616_1440_1-136A-1				x			x	x			x	x			x	x
2616_1440_1-136A-32		x		x			x								x			x
2616_1437_1-136A-40				x		x				x
2-2013
2633_1456_2-132A-11		x		x	x			x				x
2633_1456_2-132A-1		x				x	x							x
2633_1456_2-132A-9		x		x				x					x			x
2633_1457_2-132B-1				x		x	x	x							x	x
2633_1457_2-132B-37	x	x			x	x	x	x
3-2013/1-2014
2733_1550_3-13RF40		x									x				x	x
2781_1582_1-14RF70			x			x					x
2781_1585_1-14RF261		x									x				x	x
2782_1593_1-142A-13	x			x	x	x						x				x
2782_1595_1-143A-20			x		x
2782_1595_1-143A-21					x							x			x
2782_1595_1-143A-29	x	x	x		x	x		x						x	x
2782_1595_1-143A-34				x		x										x
2782_1595_1-143A-38		x			x	x							x
2782_1595_1-143A-39	x	x				x		x					x		x
2782_1595_1-143A-44		x				x								x		x
2782_1598_1-149A-26			x					x					x			x
2782_1598_1-149A-46			x	x				x						x		x
2782_1599_1-149C-20		x	x			x		x					x
2782_1599_1-149C-39	x	x	x			x		x			x			x	x
