# Supplementary material for: The frequency of spontaneous triploidy in farmed Atlantic salmon produced in Norway during the period 2007–2014
Source: BMC Genet. 2015 Apr 11;16:37. doi: 10.1186/s12863-015-0193-0 (PMC4396060; doi:10.1186/s12863-015-0193-0)
Supplement: Additional file 2: — Results of ploidy determination for 45 putatively diploid and 45 putatively triploid Atlantic salmon using three separate methods: microsatellite DNA analysis, red blood cell diameter and flow cytometry. There was complete agreement between all methods on this set of validation samples. [file 12863_2015_193_MOESM2_ESM.xls]

## Sheet: Ploidy determination table
Results of the microsatellite analysis, and a summary of the ploidy status of all fish as determined by microsatellite analysis (MC), flow cytometry (FC), and RBC diameter (RBC Dia). In a few cases (n=9), no results were obtained due to technical issues (indicated as n.d. and highlighted in grey).
Diploid fish (DIP) are indicated in blue, and triploid fish (TRIP) are indicated in green.
All three methods were in 100% agreement.
ID number	SSsp2201	SSsp2210	SSspG7	Ssa202	SsaD144	SsaD157	Sp1605	Sp2216	Ssa14	Ssa171	Ssa289	MHC1	MHC2	SSsp3016	SsOsl85	Ssa197	SsaD486	SsaF43	MS	FC	RBC Dia
1																			DIP	n.d.	DIP
2																			DIP	DIP	DIP
3																			DIP	DIP	DIP
4																			DIP	n.d.	DIP
5																			DIP	DIP	DIP
6																			DIP	n.d.	DIP
7																			DIP	DIP	DIP
8						X					X	X	X						TRIP	TRIP	TRIP
9																			DIP	DIP	DIP
10																			DIP	DIP	DIP
11																			DIP	DIP	DIP
12																			DIP	DIP	DIP
13																			DIP	DIP	DIP
14																			DIP	DIP	DIP
15																			DIP	DIP	DIP
16																			DIP	DIP	DIP
17																			DIP	DIP	DIP
18																			DIP	DIP	n.d.
19																			DIP	DIP	DIP
20																			DIP	DIP	DIP
21																			DIP	n.d.	DIP
22																			DIP	DIP	DIP
23																			DIP	DIP	DIP
24																			DIP	DIP	DIP
25																			DIP	DIP	DIP
26																			DIP	DIP	DIP
27																			DIP	DIP	DIP
28																			DIP	DIP	DIP
29																			DIP	DIP	DIP
30																			DIP	DIP	DIP
31																			DIP	DIP	DIP
32																			n.d.	DIP	DIP
33																			DIP	DIP	DIP
34																			DIP	DIP	DIP
35																			DIP	DIP	n.d.
36																			DIP	DIP	DIP
37																			DIP	DIP	DIP
38																			DIP	DIP	DIP
39																			DIP	DIP	DIP
40																			DIP	DIP	DIP
41																			DIP	DIP	DIP
42																			DIP	DIP	DIP
43																			DIP	DIP	DIP
44																			DIP	DIP	DIP
45																			DIP	DIP	DIP
46																			DIP	DIP	DIP
47																			DIP	DIP	DIP
48				X	X	X	X	X			X					X			TRIP	TRIP	TRIP
49	X							X					X		X	X			TRIP	TRIP	TRIP
50		X	X	X		X		X					X			X			TRIP	TRIP	TRIP
51			X							X			X	X		X			TRIP	TRIP	TRIP
52					X	X	X	X			X								TRIP	TRIP	TRIP
53																			DIP	DIP	DIP
54		X	X	X		X							X			X			TRIP	TRIP	TRIP
55				X		X	X	X		X									TRIP	n.d.	TRIP
56			X	X	X	X							X		X	X			TRIP	TRIP	TRIP
57						X	X	X			X								TRIP	TRIP	TRIP
58					X	X	X	X				X						X	TRIP	TRIP	TRIP
59																			DIP	DIP	DIP
60				X	X	X	X			X									TRIP	TRIP	TRIP
61				X			X			X		X		X		X		X	TRIP	TRIP	TRIP
62		X		X		X	X	X					X	X	X				TRIP	TRIP	TRIP
63	X	X	X	X		X		X					X			X			TRIP	TRIP	TRIP
64				X		X	X							X		X		X	TRIP	TRIP	TRIP
65																			DIP	DIP	DIP
66																			DIP	DIP	DIP
67				X		X	X					X				X		X	TRIP	TRIP	TRIP
68		X		X									X	X					TRIP	TRIP	TRIP
69																			DIP	DIP	DIP
70		X	X				X	X					X		X				TRIP	TRIP	TRIP
71																			DIP	DIP	DIP
72																			DIP	DIP	DIP
73																			DIP	DIP	DIP
74				X		X	X	X		X	X					X			TRIP	TRIP	TRIP
75				X		X	X	X				X	X		X	X			TRIP	TRIP	TRIP
76							X	X								X			TRIP	TRIP	TRIP
77				X		X	X	X						X		X		X	TRIP	TRIP	TRIP
78	X	X	X	X		X				X			X			X			TRIP	TRIP	TRIP
79				X		X	X	X		X						X		X	TRIP	TRIP	TRIP
80			X	X		X									X	X			TRIP	TRIP	TRIP
81			X	X				X					X	X		X			TRIP	TRIP	TRIP
82				X	X	X	X	X				X						X	TRIP	TRIP	TRIP
83		X		X	X		X						X	X					TRIP	TRIP	TRIP
84																			n.d.	DIP	DIP
85			X			X							X	X				X	TRIP	TRIP	TRIP
86		X			X	X	X	X					X	X					TRIP	TRIP	TRIP
87		X			X	X	X	X					X	X	X				TRIP	TRIP	TRIP
88					X	X	X	X			X					X			TRIP	TRIP	TRIP
89		X	X			X		X					X						TRIP	TRIP	TRIP
90				X		X							X		X	X		X	TRIP	TRIP	TRIP

## Sheet: RBC size + flow cytometry
RBC diameter measurements and DNA content analysis. Average diameter of salmon RBCs in µm was measured microscopically from blood smears (A and C).
Median fluorescent intensity (FL2-A) of propidium iodide (PI) stained RBC was analyzed by flow cytometry (B and D). The fish were numbered 1-90.
Fish 1-45 (A and B) were from a putative diploid group, while fish 46-90 (C and D) were from a putative triploid group. For this analysis, fish were considered to be triploid if the diameter of their RBCs was ≥14 µm.
Similarly, in the flow cytometry analysis, fish were considered to be triploid if the median fluorescent intensity of the PI-stained RBC was 70 or above.
